# Supplementary material for: Polymer Chemical Identity as a Key Factor in Microplastic–Insecticide Antagonistic Effects during Embryogenesis of Sea Urchin Arbacia lixula
Source: Int J Mol Sci. 2023 Feb 18;24(4):4136. doi: 10.3390/ijms24044136 (PMC9963837; doi:10.3390/ijms24044136)
Supplement: Supplementary file 1 [file ijms-24-04136-s001.zip]

Archive with 1 entries (1 files):
- ijms-2169639-supplementary.pdf
